# Supplementary material for: A comprehensive survey of Rhinonyssid mites (Mesostigmata: Rhinonyssidae) in Northwest Russia: New mite-host associations and prevalence data
Source: Biodivers Data J. 2020 Feb 28;8:e49535. doi: 10.3897/BDJ.8.e49535 (PMC7060284; doi:10.3897/BDJ.8.e49535)
Supplement: Supplementary material 2 — Table S1 [file bdj-08-e49535-s002.tsv]

Mite species	Host species	Northwest Russia	European part of Russia	Western Europe
Larinyssus iohanssenae*	Sterna hirundo	+	-	-
Larinyssus orbicularis*	Larus argentatus	+	-	-
Larinyssus orbicularis	Chlidonias niger	-	+	-
Larinyssus orbicularis	Chlidonias leucoptera	-	+	-
Mesonyssus columbae*	Columba livia	+	-	+
Mesonyssus hirsutus	Columba livia	-	-	+
Mesonyssus melloi*	Columba livia	+	+	+
Mesonyssus minisetosum	Columba palumbus	-	-	+
Mesonyssus sartbaevi	Columba palumbus	-	-	+
Mesonyssus senotrusovae	Streptopelia turtur	-	+	-
Mesonyssus streptopeliae	Streptopelia decaocto	-	-	+
Mesonyssus streptopeloides	Streptopelia turtur	-	+	-
Ptilonyssoides triscutatus	Merops apiaster	-	+	+
Ptilonyssus acrocephali	Acrocephalus schoenobaenus	-	-	+
Ptilonyssus acrocephali	Acrocephalus arundinaceus	-	-	+
Ptilonyssus acrocephali	Acrocephalus scirpaceus	-	-	+
Ptilonyssus angustatus	Lanius collurio	-	-	+
Ptilonyssus angustatus	Lanius cristatus	-	+	-
Ptilonyssus anthi	Anthus trivialis	-	+	-
Ptilonyssus capensis	Anthus pratensis	-	-	+
Ptilonyssus carduelis	Acanthis canabina	-	-	+
Ptilonyssus certhiae	Coccothraustes coccothraustes	-	-	+
Ptilonyssus certhiae	Certhia brachydactyla	-	-	+
Ptilonyssus chloris	Chloris chloris	-	+	-
Ptilonyssus coccothraustis	Coccothraustes coccothraustes	-	-	+
Ptilonyssus degtiarevae*	Passer domesticus	+	-	-
Ptilonyssus dimorphae	Lanius minor	-	-	+
Ptilonyssus echinatus	Hirundo rustica	-	-	+
Ptilonyssus emberizae	Emberiza schoeniclus	-	-	+
Ptilonyssus emberizae	Emberiza hortulana	-	-	+
Ptilonyssus emberizae	Emberiza calandra	-	-	+
Ptilonyssus emberizae	Emberiza cia	-	-	+
Ptilonyssus eremophilae	Eremophila alpestris	-	+	-
Ptilonyssus euroturdi*	Turdus iliacus	+	-	-
Ptilonyssus euroturdi	Turdus viscivorus	-	-	+
Ptilonyssus euroturdi	Turdus merula	-	-	+
Ptilonyssus fringillae	Fringilla coelebs	-	-	+
Ptilonyssus fringillicola	Pyrrhula pyrrhula	-	-	+
Ptilonyssus fringillicola	Carduelis carduelis	-	-	+
Ptilonyssus fringillicola	Carduelis spinus	-	-	+
Ptilonyssus gilcolladoi	Cettia cetti	-	-	+
Ptilonyssus hirsti*	Fringilla coelebs	+	-	-
Ptilonyssus hirsti	Passer montanus	-	-	+
Ptilonyssus hirsti	Passer domesticus	-	+	-
Ptilonyssus icteridius	Passer domesticus	-	+	-
Ptilonyssus langei	Sturnus vulgaris	-	+	-
Ptilonyssus lovottiae*	Passer montanus	+	-	-
Ptilonyssus mironovi*	Parus caeruleus	+	-	-
Ptilonyssus motacillae*	Oenanthe oenanthe	+	-	-
Ptilonyssus motacillae	Ficedula albicollis	-	-	+
Ptilonyssus motacillae	Erithacus rubecula	-	-	+
Ptilonyssus nucifragae	Nucifraga caryocatactes	+	-	+
Ptilonyssus nudus	Passer montanus	+	+	-
Ptilonyssus nudus	Passer domesticus	-	+	-
Ptilonyssus nudus	Fringilla coelebs	-	-	+
Ptilonyssus pari*	Parus major	+	-	+
Ptilonyssus pari	Parus cristatus	-	-	+
Ptilonyssus pari	Parus ater	-	-	+
Ptilonyssus pari	Parus caeruleus	-	-	+
Ptilonyssus pari	Parus europaea	-	-	+
Ptilonyssus pari	Parus atricapillus	-	-	+
Ptilonyssus prunellae	Prunella modularis	-	-	+
Ptilonyssus pygmaeus	Spinus spinus	+	-	-
Ptilonyssus pygmaeus	Carduelis carduelis	-	-	+
Ptilonyssus pyrrhulinus	Pyrrhula pyrrhula	-	+	-
Ptilonyssus reguli	Regulus regulus	-	-	+
Ptilonyssus reguli	Regulus ignicapillus	-	-	+
Ptilonyssus ruandae	Sylvia atricapilla	-	-	+
Ptilonyssus sairae*	Parus major	+	-	-
Ptilonyssus schoenobaeni	Acrocephalus schoenobaenus	-	-	+
Ptilonyssus schumili*	Alauda arvensis	+	+	-
Ptilonyssus sittae	Sitta europea	-	-	+
Ptilonyssus sittae	Parus major	-	-	+
Ptilonyssus spini	Spinus spinus	+	-	-
Ptilonyssus strandtmanni	Apus apus	-	-	+
Rallinyssus caudistigmus*	Gallinula chloropus	+	-	+
Rallinyssus caudistigmus*	Fulica atra	+	+	+
Rhinoecius aegolii	Aegolius funereus	-	-	+
Rhinoecius alifanovi	Asio flameus	-	-	+
Rhinoecius oti	Asio otus	-	+	+
Rhinonyssus anatidae	Anas platyrhynchos	-	-	+
Rhinonyssus bregetovae*	Charadrius dubius	+	+	-
Rhinonyssus caledonicus	Cepphus grille	+	-	+
Rhinonyssus caledonicus	Uria aalge	+	-	-
Rhinonyssus colymbicola	Podiceps auritus	-	-	+
Rhinonyssus coniventris	Strepsilas interpres	-	-	+
Rhinonyssus dobromiri*	Vanellus vanellus	+	-	-
Rhinonyssus echinipes	Charadrius hiaticula	-	-	+
Rhinonyssus echinipes	Charadrius alexandrinus	-	-	+
Rhinonyssus himantopus	Himantopus himantopus	-	-	+
Rhinonyssus kadrae*	Anas platyrhynchos	+	-	-
Rhinonyssus levinseni	Somateria mollissima	+	-	+
Rhinonyssus levinseni*	Anas platyrhynchos	+	-	-
Rhinonyssus minutus	Charadrius hiaticula	+	-	-
Rhinonyssus minutus	Otis tarda	-	-	+
Rhinonyssus neglectus*	Charadrius dubius	+	-	-
Rhinonyssus neglectus	Calidris maritima	+	-	+
Rhinonyssus nyrocae*	Aythya nyroca	+	-	+
Rhinonyssus podicipedus	Podiceps cristatus	-	-	+
Rhinonyssus polystictae*	Somateria mollissima	+	-	-
Rhinonyssus rhinolethrum	Anser anser	-	+	+
Rhinonyssus subrhinolethrum*	Anas crecca	+	-	+
Rhinonyssus subrhinolethrum	Aythya ferina	-	+	-
Rhinonyssus subrhinolethrum	Anas platyrhynchos	-	+	-
Rhinonyssus subrhinolethrum	Anas acuta	-	+	-
Rhinonyssus subrhinolethrum	Anas penelope	-	+	-
Rhinonyssus subrhinolethrum	Anas strepera	-	+	-
Rhinonyssus subrhinolethrum	Anas clypeata	-	+	-
Rhinonyssus vanellus	Vanellus vanellus	-	+	-
Rhinonyssus waterstoni	Alca torda	+	-	+
Rhinonyssus waterstoni	Uria aalge	+	-	-
Sternostoma alexfaini	Lanius excubitor	-	-	+
Sternostoma batis	Emberiza schoeniclus	-	-	+
Sternostoma bruxellarum	Sturnus vulgaris	+	-	+
Sternostoma bruxellarum	St. nigricollis	-	+	-
Sternostoma cooremani	Merops apiaster	-	+	-
Sternostoma cuculorum	Cuculus canorus	-	-	+
Sternostoma dureni*	Turdus merula	+	-	-
Sternostoma epistomata	Chlidonias hybrida	-	-	+
Sternostoma ficedulae	Ficedula albicollis	-	-	+
Sternostoma francolini	Perdix perdix	-	+	+
Sternostoma fulicae	Fulica atra	-	+	+
Sternostoma hylandi	Dendrocopos major	-	-	+
Sternostoma lanorim	Lanius collurio	-	-	+
Sternostoma marchae*	Serinus canaria	+	-	-
Sternostoma porteri	Picus viridis	-	-	+
Sternostoma strigitis	Asio otus	-	+	-
Sternostoma tracheocolum	Acrocephalus schoenobaenus	-	-	+
Sternostoma tracheocolum	Coccothraustes coccothraustes	-	-	+
Sternostoma turdi*	Turdus philomelos	+	+	+
Sternostoma turdi	Turdus pilaris	-	-	+
Sternostoma turdi	Turdus ericetorum	-	-	+
Sternostoma turdi	Turdus torquatus	-	-	+
Sternostoma turdi	Turdus merula	-	-	+
Sternostoma zini*	Cuculus canorus	+	-	-
Tinaminissus bubulci	Bulbucus ibis	-	-	+
Tinaminyssus belopolskii	Ardea cinerea	-	+	-
Tinaminyssus gerschi	Ardea purpurea	-	-	+
Tinaminyssus ixobrychi	Ixobrichus minutus	-	+	+
Vitznyssus tsachevi*	Caprimulgus europeus	+	-	-
Vitznyssus vitzthumi	Otis tarda	-	-	+
