# Supplementary material for: A comprehensive survey of Rhinonyssid mites (Mesostigmata: Rhinonyssidae) in Northwest Russia: New mite-host associations and prevalence data
Source: Biodivers Data J. 2020 Feb 28;8:e49535. doi: 10.3897/BDJ.8.e49535 (PMC7060284; doi:10.3897/BDJ.8.e49535)
Supplement: Supplementary material 3 — Table S2 [file bdj-08-e49535-s003.tsv]

Bird taxa	Mite species	Locality (this study)	Coordinates	Date
Accipiter nisus (Linnaeus, 1758)	NA	NA	NA	NA
Buteo buteo (Linnaeus, 1758)	NA	NA	NA	NA
Anas platyrhynchos Linnaeus, 1758	Rhinonyssus kadrae Dimov, 2013	Dubrovka, Leningrad Oblast, Russia	59°50’N 30°56’E	2011-09-28
Anas platyrhynchos Linnaeus, 1758	Rhinonyssus levinseni (Tragardh, 1904)	Volosovo, Leningrad Region, Russia	59°27’N 29°26’E	2011-10-27
Aythya nyroca (Güldenstädt, 1770)	Rhinonyssus nyrocae Butenko, 1971	Pskov, Pskov region, Russia	57°49’N 28°20’E	2011-04-27
Somateria mollissima Linnaeus, 1758	Rhinonyssus polystictae Butenko, 1984	Ermilovo, Leningrad Region, Russia	60°21’N 28°44’E	2011-10-03
Somateria mollissima Linnaeus, 1758	Rhinonyssus polystictae Butenko, 1984	Ermilovo, Leningrad Region, Russia	60°21’N 28°44’E	2011-10-03
Somateria mollissima Linnaeus, 1758	Rhinonyssus polystictae Butenko, 1984	Ermilovo, Leningrad Region, Russia	60°21’N 28°44’E	2011-10-03
Somateria mollissima Linnaeus, 1758	Rhinonyssus polystictae Butenko, 1984	Ermilovo, Leningrad Region, Russia	60°21’N 28°44’E	2011-10-03
Somateria mollissima Linnaeus, 1758	Rhinonyssus polystictae Butenko, 1984	Ermilovo, Leningrad Region, Russia	60°21’N 28°44’E	2011-10-03
Somateria mollissima Linnaeus, 1758	Rhinonyssus polystictae Butenko, 1984	Ermilovo, Leningrad Region, Russia	60°21’N 28°44’E	2011-10-03
Somateria mollissima Linnaeus, 1758	Rhinonyssus polystictae Butenko, 1984	Ermilovo, Leningrad Region, Russia	60°21’N 28°44’E	2011-10-03
Somateria mollissima Linnaeus, 1758	Rhinonyssus polystictae Butenko, 1984	Ermilovo, Leningrad Region, Russia	60°21’N 28°44’E	2011-10-03
Somateria mollissima Linnaeus, 1758	Rhinonyssus polystictae Butenko, 1984	Ermilovo, Leningrad Region, Russia	60°21’N 28°44’E	2011-10-03
Anas crecca Linnaeus, 1758	Rhinonyssus subrhinolethrum Butenko, 1971	Pikalevo, Leningrad Region, Russia	59°31’N 34°10’E	2010-08-16
Caprimulgus europeus Linnaeus, 1758	Vitznyssus tsachevi Dimov et Rojas 2012	Pikalevo, Leningrad region, Russia	59°31’N 34°10E	2010-08-16
Charadrius dubius Scopoli, 1786	Rhinonyssus bregetovae Butenko, 1974	Voypala, Leningrad Region, Russia	59°52’N 31°41’E	2010-06-28
Charadrius dubius Scopoli, 1786	Rhinonyssus bregetovae Butenko, 1974	Voypala, Leningrad Region, Russia	59°52’N 31°41’E	2010-06-28
Charadrius dubius Scopoli, 1786	Rhinonyssus bregetovae Butenko, 1974	Voypala, Leningrad Region, Russia	59°52’N 31°41’E	2010-06-28
Charadrius dubius Scopoli, 1786	Rhinonyssus neglectus Hirst 1921	Lavrovo, Leningrad Region, Russia	59°52’N 31°41’E	2010-06-28
Vanellus vanellus Linnaeus, 1758	Rhinonyssus dobromiri Dimov et Spicer, 2013	Leningrad Region, Russia	60°32’N 28°40’E	2011-05-26
Larus argentatus Pontoppidan, 1763	Larinyssus orbicularis Strandtmann, 1948	Voybokalo, Leningrad Oblast, Russia	59°52’N 31°47’E	2011-06-06
Larus ridibundus Linnaeus, 1766	NA	NA	NA	NA
Scolopax rusticola Linnaeus, 1758	NA	NA	NA	NA
Sterna hirundo Linnaeus, 1758	Larinyssus iohanssenae Dimov, 2013	Kronstad, Leningrad Region, Russia; Apraksin, Leningrad Region, Russia	60°00’N 29°46’E	2010-06-03
Sterna hirundo Linnaeus, 1758	Larinyssus iohanssenae Dimov, 2013	Kronstad, Leningrad Region, Russia; Apraksin, Leningrad Region, Russia	59°52’N 31°47’E	2010-06-16
Columba livia Gmelin, 1789	Mesonyssus columbae Crossley, 1950	St. Petersburg, Russia; Voybokalo Leningrad Oblast, Russia; Slantsy, Leningrad Region, Russia; Luga, Leningradskaya, Russia; Radogosh, Leningrad Region, Russia	59°56’N 30°19’E	2010-04-10
Columba livia Gmelin, 1789	Mesonyssus columbae Crossley, 1950	St. Petersburg, Russia; Voybokalo Leningrad Oblast, Russia; Slantsy, Leningrad Region, Russia; Luga, Leningradskaya, Russia; Radogosh, Leningrad Region, Russia	59°47’N 28°05’E	2010-03-12
Columba livia Gmelin, 1789	Mesonyssus columbae Crossley, 1950	St. Petersburg, Russia; Voybokalo Leningrad Oblast, Russia; Slantsy, Leningrad Region, Russia; Luga, Leningradskaya, Russia; Radogosh, Leningrad Region, Russia	59°07’N 34°51’E	2010-03-05
Columba livia Gmelin, 1789	Mesonyssus columbae Crossley, 1950	St. Petersburg, Russia; Voybokalo Leningrad Oblast, Russia; Slantsy, Leningrad Region, Russia; Luga, Leningradskaya, Russia; Radogosh, Leningrad Region, Russia	58°44’N 29°50’E	2011-07-13
Columba livia Gmelin, 1789	Mesonyssus columbae Crossley, 1950	St. Petersburg, Russia; Voybokalo Leningrad Oblast, Russia; Slantsy, Leningrad Region, Russia; Luga, Leningradskaya, Russia; Radogosh, Leningrad Region, Russia	59°47’N 34°51’E	2011-06-22
Columba livia Gmelin, 1789	Mesonyssus melloi Castro, 1948	St. Petersburg, Russia; Voybokalo, Leningrad Oblast, Russia; Slantsy, Leningrad Region, Russia.	59°56’N 30°18’E	2010-04-10
Columba livia Gmelin, 1789	Mesonyssus melloi Castro, 1948	St. Petersburg, Russia; Voybokalo, Leningrad Oblast, Russia; Slantsy, Leningrad Region, Russia.	59°52’N 31°47’E	2010-05-12
Columba livia Gmelin, 1789	Mesonyssus melloi Castro, 1948	St. Petersburg, Russia; Voybokalo, Leningrad Oblast, Russia; Slantsy, Leningrad Region, Russia.	59°07’N 28°05’E	2011-05-05
Cuculus canorus Linnaeus, 1758	Sternostoma zini Dimov et Knee, 2012	Vyritsa, Leningrad Region, Russia	59°24’N 30°20’W	2010-07-13
Coturnix coturnix Linnaeus, 1758	NA	NA	NA	NA
Tetrao urogallus Linnaeus, 1758	NA	NA	NA	NA
Gallinula chloropus Linnaeus, 1758	Rallinyssus caudistigmus Strandtmann, 1948 (H1)	Gatchina, Leningrad Region, Russia; Sosnovy Bor, Leningrad Region, Russia	59°33’N 30°08’E	2010-06-19
Fulica atra Linnaeus, 1758	Rallinyssus caudistigmus Strandtmann, 1948 (H2)	Gatchina, Leningrad Region, Russia; Sosnovy Bor, Leningrad Region, Russia	59°53’N 29°05’E	2010-03-10
Alauda arvensis Linnaeus, 1758	Ptilonyssus schumili Butenko et Lavrovskaya, 1980	Rjbachii, Leningrad Region, Russia	59°20’N 29°55’W	2013-06-03
Alauda arvensis Linnaeus, 1758	Ptilonyssus schumili Butenko et Lavrovskaya, 1980	Rjbachii, Leningrad Region, Russia	59°20’N 29°55’W	2013-06-04
Alauda arvensis Linnaeus, 1758	Ptilonyssus schumili Butenko et Lavrovskaya, 1980	Rjbachii, Leningrad Region, Russia	59°20’N 29°55’W	2013-06-05
Alauda arvensis Linnaeus, 1758	Ptilonyssus schumili Butenko et Lavrovskaya, 1980	Rjbachii, Leningrad Region, Russia	59°20’N 29°55’W	2013-06-06
Alauda arvensis Linnaeus, 1758	Ptilonyssus schumili Butenko et Lavrovskaya, 1980	Rjbachii, Leningrad Region, Russia	59°20’N 29°55’W	2013-06-07
Alauda arvensis Linnaeus, 1758	Ptilonyssus schumili Butenko et Lavrovskaya, 1980	Rjbachii, Leningrad Region, Russia	59°20’N 29°55’W	2013-06-08
Aegithalos caudatus Linnaeus, 1758	NA	NA	NA	NA
Bombycilla garrulus Linnaeus, 1758	NA	NA	NA	NA
Corvus cornix Linnaeus, 1758	NA	NA	NA	NA
Garrulus glandarius Linnaeus, 1758	NA	NA	NA	NA
Pica pica Linnaeus, 1758	NA	NA	NA	NA
Emberiza citrinella Linnaeus, 1758	NA	NA	NA	NA
Emberiza hortulana Linnaeus, 1758	NA	NA	NA	NA
Emberiza rustica (Pallas, 1776)	NA	NA	NA	NA
Emberiza schoeniclus Linnaeus, 1758	NA	NA	NA	NA
Acanthis canabina Linnaeus, 1758	NA	NA	NA	NA
Acanthis flammea Linnaeus, 1758	NA	NA	NA	NA
Fringilla coelebs Linnaeus, 1758	Ptilonyssus hirsti (Castro et Pereira, 1947)	Grjazno, Kaliningrado Region, Russia	55°16’N 20°58’E	2010-10-02
Fringilla coelebs Linnaeus, 1758	Ptilonyssus hirsti (Castro et Pereira, 1947)	Grjazno, Kaliningrado Region, Russia	55°16’N 20°58’E	2010-10-02
Fringilla coelebs Linnaeus, 1758	Ptilonyssus hirsti (Castro et Pereira, 1947)	Grjazno, Kaliningrado Region, Russia	55°16’N 20°58’E	2010-10-02
Fringilla coelebs Linnaeus, 1758	Ptilonyssus hirsti (Castro et Pereira, 1947)	Grjazno, Kaliningrado Region, Russia	55°16’N 20°58’E	2010-10-02
Fringilla coelebs Linnaeus, 1758	Ptilonyssus hirsti (Castro et Pereira, 1947)	Grjazno, Kaliningrado Region, Russia	55°16’N 20°58’E	2010-10-02
Fringilla coelebs Linnaeus, 1758	Ptilonyssus hirsti (Castro et Pereira, 1947)	Grjazno, Kaliningrado Region, Russia	55°16’N 20°58’E	2010-10-25
Fringilla coelebs Linnaeus, 1758	Ptilonyssus hirsti (Castro et Pereira, 1947)	Grjazno, Kaliningrado Region, Russia	55°16’N 20°58’E	2010-10-25
Fringilla coelebs Linnaeus, 1758	Ptilonyssus hirsti (Castro et Pereira, 1947)	Grjazno, Kaliningrado Region, Russia	55°16’N 20°58’E	2010-10-25
Fringilla coelebs Linnaeus, 1758	Ptilonyssus hirsti (Castro et Pereira, 1947)	Grjazno, Kaliningrado Region, Russia	55°16’N 20°58’E	2011-04-07
Fringilla coelebs Linnaeus, 1758	Ptilonyssus hirsti (Castro et Pereira, 1947)	Grjazno, Kaliningrado Region, Russia	55°16’N 20°58’E	2011-04-13
Fringilla coelebs Linnaeus, 1758	Ptilonyssus hirsti (Castro et Pereira, 1947)	Grjazno, Kaliningrado Region, Russia	55°16’N 20°58’E	2011-04-13
Carduelis carduelis Linnaeus, 1758	NA	NA	NA	NA
Carpodacus erythrinus (Pallas, 1770)	NA	NA	NA	NA
Chloris chloris Linnaeus, 1758	NA	NA	NA	NA
Fringilla montifringilla Linnaeus, 1758	NA	NA	NA	NA
Loxia curvirostra Linnaeus, 1758	NA	NA	NA	NA
Pinicola enucleator Linnaeus, 1758	NA	NA	NA	NA
Pyrrhula pyrrhula Linnaeus, 1758	NA	NA	NA	NA
Serinus serinus Linnaeus, 1766	NA	NA	NA	NA
Serinus canaria Linnaeus, 1758	Sternostoma marchae Dimov, 2012	St. Petersburg, Russia	59°56’N 30°18’W	2010-07-02
Spinus spinus Linnaeus, 1758	NA	NA	NA	NA
Delichon urbica Linnaeus, 1758	NA	NA	NA	NA
Hirundo rustica Linnaeus, 1758	NA	NA	NA	NA
Riparia riparia Linnaeus, 1758	NA	NA	NA	NA
Anthus pratensis Linnaeus, 1758	NA	NA	NA	NA
Anthus trivialis Linnaeus, 1758	NA	NA	NA	NA
Motacilla flava Linnaeus, 1758	NA	NA	NA	NA
Motacilla alba Linnaeus, 1758	NA	NA	NA	NA
Oenanthe oenanthe Linnaeus, 1758	Ptilonyssus motacillae Fain, 1956	Tikhvin, Leningrad Oblast, Russia; Sinyavino, Leningrad Oblast, Russia	59°38’N 33°32’W	2011-06-11
Oenanthe oenanthe Linnaeus, 1758	Ptilonyssus motacillae Fain, 1956	Tikhvin, Leningrad Oblast, Russia; Sinyavino, Leningrad Oblast, Russia	59°38’N 33°32’W	2012-08-13
Oenanthe oenanthe Linnaeus, 1758	Ptilonyssus motacillae Fain, 1956	Tikhvin, Leningrad Oblast, Russia; Sinyavino, Leningrad Oblast, Russia	59°38’N 33°32’W	2013-08-24
Ficedula hypoleuca (Pallas, 1764)	NA	NA	NA	NA
Luscinia luscinia Linnaeus, 1758	NA	NA	NA	NA
Muscicapa striata (Pallas, 1764)	NA	NA	NA	NA
Saxicola rubetra Linnaeus, 1758	NA	NA	NA	NA
Parus caeruleus Linnaeus, 1758	Ptilonyssus mironovi Dimov, 2012	Lomonosov, Leningrad Region, Russia	59°55’N 29°42’W	2010-12-06
Parus major Linnaeus, 1758	Ptilonyssus sairae Castro, 1948	St. Petersburg, Russia	59°56’N 30°18’W	2010-12-07
Parus major Linnaeus, 1758	Ptilonyssus sairae Castro, 1948	St. Petersburg, Russia	59°56’N 30°18’W	2010-12-07
Parus major Linnaeus, 1758	Ptilonyssus sairae Castro, 1948	St. Petersburg, Russia	59°56’N 30°18’W	2010-12-07
Parus major Linnaeus, 1758	Ptilonyssus pari Fain et Hyland 1963	St. Petersburg, Russia	59°56’N 30°18’W	2010-12-07
Parus major Linnaeus, 1758	Ptilonyssus pari Fain et Hyland 1963	St. Petersburg, Russia	59°56’N 30°18’W	2010-12-07
Parus major Linnaeus, 1758	Ptilonyssus pari Fain et Hyland 1963	St. Petersburg, Russia	59°56’N 30°18’W	2010-12-07
Parus major Linnaeus, 1758	Ptilonyssus pari Fain et Hyland 1963	St. Petersburg, Russia	59°56’N 30°18’W	2010-12-07
Parus major Linnaeus, 1758	Ptilonyssus pari Fain et Hyland 1963	St. Petersburg, Russia	59°56’N 30°18’W	2011-01-16
Parus major Linnaeus, 1758	Ptilonyssus pari Fain et Hyland 1963	St. Petersburg, Russia	59°56’N 30°18’W	2011-01-16
Parus major Linnaeus, 1758	Ptilonyssus pari Fain et Hyland 1963	St. Petersburg, Russia	59°56’N 30°18’W	2011-01-16
Parus major Linnaeus, 1758	Ptilonyssus pari Fain et Hyland 1963	St. Petersburg, Russia	59°56’N 30°18’W	2011-01-22
Parus major Linnaeus, 1758	Ptilonyssus pari Fain et Hyland 1963	St. Petersburg, Russia	59°56’N 30°18’W	2012-12-18
Parus ater Linnaeus, 1758	NA	NA	NA	NA
Parus cristatus Linnaeus, 1758	NA	NA	NA	NA
Parus montanus (Conrad von Baldenstein, 1827)	NA	NA	NA	NA
Parus palustris Linnaeus, 1758	NA	NA	NA	NA
Passer domesticus Linnaeus, 1758	Ptilonyssus degtiarevae Dimov et Mironov, 2012	Gavrilovo, Leningradskaya Region, Russia	60°35’N 29°02’W	2010-09-21
Passer montanus Linnaeus, 1758	Ptilonyssus lovottiae Dimov et Mironov, 2012	Leningrad Region Russia; Boronichevo, Leningrad Region, Russia; Novaya LadogaLeningrad Oblast, Russia	59°52’N 31°43’E	2010-08-09
Passer montanus Linnaeus, 1758	Ptilonyssus lovottiae Dimov et Mironov, 2012	Leningrad Region Russia; Boronichevo, Leningrad Region, Russia; Novaya LadogaLeningrad Oblast, Russia	59°50’N 32°20’E	2010-08-21
Passer montanus Linnaeus, 1758	Ptilonyssus lovottiae Dimov et Mironov, 2012	Leningrad Region Russia; Boronichevo, Leningrad Region, Russia; Novaya LadogaLeningrad Oblast, Russia	60°07’N 32°17’E	2010-06-11
Regulus regulus Linnaeus, 1758	NA	NA	NA	NA
Sitta europea Linnaeus, 1758	NA	NA	NA	NA
Phylloscopus sibilatrix (Bechstein, 1793)	NA	NA	NA	NA
Phylloscopus trochilus Linnaeus, 1758	NA	NA	NA	NA
Dendrocopos major Linnaeus, 1758	NA	NA	NA	NA
Sturnus vulgaris Linnaeus, 1758	NA	NA	NA	NA
Sylvia atricapilla Linnaeus, 1758	NA	NA	NA	NA
Sylvia borin (Boddaert, 1783)	NA	NA	NA	NA
Sylvia curruca Linnaeus, 1758	NA	NA	NA	NA
Turdus iliacus Linnaeus, 1766	Ptilonyssus euroturdi Fain et Hyland, 1963	Arkhangelsk Region, Russia	61°05’N 43°10’ W	2012-07-03
Turdus iliacus Linnaeus, 1766	Ptilonyssus euroturdi Fain et Hyland, 1963	Arkhangelsk Region, Russia	61°05’N 43°10’ W	2012-07-03
Turdus iliacus Linnaeus, 1766	Ptilonyssus euroturdi Fain et Hyland, 1963	Arkhangelsk Region, Russia	61°05’N 43°10’ W	2012-07-03
Turdus iliacus Linnaeus, 1766	Ptilonyssus euroturdi Fain et Hyland, 1963	Arkhangelsk Region, Russia	61°05’N 43°10’ W	2012-07-04
Turdus iliacus Linnaeus, 1766	Ptilonyssus euroturdi Fain et Hyland, 1963	Arkhangelsk Region, Russia	61°05’N 43°10’ W	2012-07-04
Turdus iliacus Linnaeus, 1766	Ptilonyssus euroturdi Fain et Hyland, 1963	Arkhangelsk Region, Russia	61°05’N 43°10’ W	2012-07-04
Turdus iliacus Linnaeus, 1766	Ptilonyssus euroturdi Fain et Hyland, 1963	Arkhangelsk Region, Russia	61°05’N 43°10’ W	2012-07-04
Turdus merula Linnaeus, 1758	Sternostoma dureni Fain, 1956	Hervir, Leningrad Region, Russia	59°40’ N 29°54’W	2012-09-15
Turdus philomelos Brehm, 1831	Sternostoma turdi Zumpt et Till, 1955	Severodvinsk, Arkhangelsk, Russia	64°34’N 39°49’W	2012-08-27
Turdus philomelos Brehm, 1831	Sternostoma turdi Zumpt et Till, 1955	Severodvinsk, Arkhangelsk, Russia	64°34’N 39°49’W	2012-08-27
Turdus philomelos Brehm, 1831	Sternostoma turdi Zumpt et Till, 1955	Severodvinsk, Arkhangelsk, Russia	64°34’N 39°49’W	2012-08-27
Turdus philomelos Brehm, 1831	Sternostoma turdi Zumpt et Till, 1955	Severodvinsk, Arkhangelsk, Russia	64°34’N 39°49’W	2012-08-27
Turdus philomelos Brehm, 1831	Sternostoma turdi Zumpt et Till, 1955	Severodvinsk, Arkhangelsk, Russia	64°34’N 39°49’W	2012-08-27
Turdus philomelos Brehm, 1831	Sternostoma turdi Zumpt et Till, 1955	Severodvinsk, Arkhangelsk, Russia	64°34’N 39°49’W	2012-08-27
Turdus philomelos Brehm, 1831	Sternostoma turdi Zumpt et Till, 1955	Severodvinsk, Arkhangelsk, Russia	64°34’N 39°49’W	2012-08-27
Turdus pilaris Linnaeus, 1758	NA	NA	NA	NA
